# Supplementary material for: Toxic Cyanopeptides Monitoring in Thermal Spring Water by Capillary Electrophoresis Tandem Mass Spectrometry
Source: Toxins (Basel). 2025 Jan 31;17(2):63. doi: 10.3390/toxins17020063 (PMC11860162; doi:10.3390/toxins17020063)
Supplement: Supplementary file 1 [file toxins-17-00063-s001.zip]

Archive with 1 entries (1 files):
- toxins-3358624-supplementary.pdf
